# Supplementary material for: Stroke Lesion Segmentation and Deep Learning: A Comprehensive Review
Source: Bioengineering (Basel). 2024 Jan 17;11(1):86. doi: 10.3390/bioengineering11010086 (PMC10813717; doi:10.3390/bioengineering11010086)
Supplement: Supplementary file 1 [file bioengineering-11-00086-s001.zip]

Archive with 1 entries (1 files):
- bioengineering-2796461-supplementary.pdf
